# Supplementary material for: Biocompatible Calcium Ion-Doped Magnesium Ferrite Nanoparticles as a New Family of Photothermal Therapeutic Materials for Cancer Treatment
Source: Pharmaceutics. 2023 May 21;15(5):1555. doi: 10.3390/pharmaceutics15051555 (PMC10221417; doi:10.3390/pharmaceutics15051555)
Supplement: Supplementary file 1 [file pharmaceutics-15-01555-s001.zip]

Archive with 1 entries (1 files):
- pharmaceutics-2361510-supplementary.pdf
